# Supplementary material for: First Report on the Plasmidome From a High-Altitude Lake of the Andean Puna
Source: Front Microbiol. 2020 Jun 23;11:1343. doi: 10.3389/fmicb.2020.01343 (PMC7324554; doi:10.3389/fmicb.2020.01343)
Supplement: TABLE S4 — Putative antibiotic resistance genes in the Puquio de Campo Naranja plasmidome. [file Table_4.XLSX]

## Sheet: Hoja1
Supplementary Table S4. Putative antibiotic resistance genes in the Puquio de Campo Naranja plasmidome
ORF_ID	Cut_Off	Pass_Bitscore	Best_Hit_Bitscore	Best_Hit_ARO	Best_Identities	ARO	Model_type	SNPs_in_Best_Hit_ARO	Other_SNPs	Drug Class	Resistance Mechanism	AMR Gene Family	Percentage Length of Reference Sequence	ID	Model_ID
yourlocustag_83010 hypothetical protein	Strict	400	257942	IMP-43	100.0	3002234	protein homolog model	n/a	n/a	penam; cephalosporin; cephamycin; penem; carbapenem	antibiotic inactivation	IMP beta-lactamase	381.3	gnl|BL_ORD_ID|981|hsp_num:0	789
yourlocustag_284030 Penicillin-binding protein A	Strict	500	25409	MexT	100.0	3000814	protein overexpression model	n/a	n/a	fluoroquinolone antibiotic; phenicol antibiotic; diaminopyrimidine antibiotic	antibiotic efflux	resistance-nodulation-cell division (RND) antibiotic efflux pump	153.31	gnl|BL_ORD_ID|458|hsp_num:0	1608
yourlocustag_155180 Efflux pump membrane transporter BepG	Strict	750	766148	adeF	41.51	3000777	protein homolog model	n/a	n/a	tetracycline antibiotic; fluoroquinolone antibiotic	antibiotic efflux	resistance-nodulation-cell division (RND) antibiotic efflux pump	99.53	gnl|BL_ORD_ID|570|hsp_num:0	153
yourlocustag_102700 Maritimacin	Strict	575	261794	NmcA	100.0	3003589	protein homolog model	n/a	n/a	penam; cephalosporin; cephamycin; carbapenem	antibiotic inactivation	NmcA beta-lactamase	90.75	gnl|BL_ORD_ID|1064|hsp_num:0	2138
yourlocustag_159170 GTP cyclohydrolase 1	Strict	500	250238	bacA	100.0	3002986	protein homolog model	n/a	n/a	peptide antibiotic	antibiotic target alteration	undecaprenyl pyrophosphate related proteins	74.36	gnl|BL_ORD_ID|929|hsp_num:0	1820
yourlocustag_278120 hypothetical protein	Strict	550	242534	APH(2'')-Ie	100.0	3002634	protein homolog model	n/a	n/a	aminoglycoside antibiotic	antibiotic inactivation	APH(2'')	62.46	gnl|BL_ORD_ID|1970|hsp_num:0	137
yourlocustag_427010 Transcriptional regulatory protein ros	Strict	420	223274	smeR	100.0	3003066	protein homolog model	n/a	n/a	penam; aminoglycoside antibiotic; cephalosporin; cephamycin	antibiotic efflux	resistance-nodulation-cell division (RND) antibiotic efflux pump	56.77	gnl|BL_ORD_ID|511|hsp_num:0	1550
yourlocustag_1515240 sn-glycerol-3-phosphate transport system permease protein UgpA	Strict	525	230978	LEN-9	100.0	3002459	protein homolog model	n/a	n/a	penam; penem	antibiotic inactivation	LEN beta-lactamase	50.57	gnl|BL_ORD_ID|1053|hsp_num:0	216
yourlocustag_1320420 hypothetical protein	Strict	375	21557	vanXB	100.0	3002950	protein homolog model	n/a	n/a	glycopeptide antibiotic	antibiotic target alteration	vanX; glycopeptide resistance gene cluster	48.02	gnl|BL_ORD_ID|1840|hsp_num:0	1666
yourlocustag_1759280 hypothetical protein	Strict	350	223274	cat	100.0	3002670	protein homolog model	n/a	n/a	phenicol antibiotic	antibiotic inactivation	chloramphenicol acetyltransferase (CAT)	47.91	gnl|BL_ORD_ID|787|hsp_num:0	823
yourlocustag_66090 hypothetical protein	Strict	275	207866	AAC(6')-Ip	100.0	3002559	protein homolog model	n/a	n/a	aminoglycoside antibiotic	antibiotic inactivation	AAC(6')	42.13	gnl|BL_ORD_ID|10|hsp_num:0	1653
yourlocustag_1183510 hypothetical protein	Strict	450	227126	armA	100.0	3000858	protein homolog model	n/a	n/a	aminoglycoside antibiotic	antibiotic target alteration	16S rRNA methyltransferase (G1405)	40.86	gnl|BL_ORD_ID|1871|hsp_num:0	1405
yourlocustag_984430 tRNA N6-adenosine threonylcarbamoyltransferase	Strict	500	219422	OXY-2-5	100.0	3002400	protein homolog model	n/a	n/a	penam; cephalosporin; monobactam	antibiotic inactivation	OXY beta-lactamase	38.62	gnl|BL_ORD_ID|1903|hsp_num:0	643
yourlocustag_1242850 hypothetical protein	Strict	300	211718	dfrA14	100.0	3002859	protein homolog model	n/a	n/a	diaminopyrimidine antibiotic	antibiotic target replacement	trimethoprim resistant dihydrofolate reductase dfr	38.12	gnl|BL_ORD_ID|2097|hsp_num:0	1592
yourlocustag_1910210 HNH endonuclease	Strict	375	211718	tmrB	100.0	3003059	protein homolog model	n/a	n/a	nucleoside antibiotic	reduced permeability to antibiotic	tunicamycin resistance protein	35.53	gnl|BL_ORD_ID|1324|hsp_num:0	1794
yourlocustag_1622700 hypothetical protein	Strict	400	211718	cat86	100.0	3002672	protein homolog model	n/a	n/a	phenicol antibiotic	antibiotic inactivation	chloramphenicol acetyltransferase (CAT)	34.55	gnl|BL_ORD_ID|1797|hsp_num:0	2002
yourlocustag_562110 nickel responsive regulator	Strict	400	211718	PEDO-3	100.0	3003715	protein homolog model	n/a	n/a	carbapenem	antibiotic inactivation	subclass B1 PEDO beta-lactamase	33.76	gnl|BL_ORD_ID|567|hsp_num:0	2230
yourlocustag_59020 hypothetical protein	Strict	500	219422	mphE	100.0	3003071	protein homolog model	n/a	n/a	macrolide antibiotic	antibiotic inactivation	macrolide phosphotransferase (MPH)	33.74	gnl|BL_ORD_ID|1757|hsp_num:0	473
yourlocustag_1092630 hypothetical protein	Strict	600	230978	APH(4)-Ia	100.0	3002655	protein homolog model	n/a	n/a	aminoglycoside antibiotic	antibiotic inactivation	APH(4)	33.72	gnl|BL_ORD_ID|892|hsp_num:0	205
yourlocustag_180180 hypothetical protein	Strict	600	223274	vanHM	100.0	3002947	protein homolog model	n/a	n/a	glycopeptide antibiotic	antibiotic target alteration	glycopeptide resistance gene cluster; vanH	30.67	gnl|BL_ORD_ID|978|hsp_num:0	1724
yourlocustag_1437120 Putative phosphoribosyl transferase/MT0597	Strict	400	230978	CRP	100.0	3000518	protein homolog model	n/a	n/a	penam; macrolide antibiotic; fluoroquinolone antibiotic	antibiotic efflux	resistance-nodulation-cell division (RND) antibiotic efflux pump	30.48	gnl|BL_ORD_ID|1441|hsp_num:0	869
yourlocustag_611640 hypothetical protein	Strict	400	21557	ErmF	100.0	3000498	protein homolog model	n/a	n/a	macrolide antibiotic; lincosamide antibiotic; streptogramin antibiotic	antibiotic target alteration	Erm 23S ribosomal RNA methyltransferase	30.08	gnl|BL_ORD_ID|173|hsp_num:0	621
yourlocustag_506740 F0F1 ATP synthase subunit A	Strict	400	207866	vanRN	100.0	3002929	protein homolog model	n/a	n/a	glycopeptide antibiotic	antibiotic target alteration	glycopeptide resistance gene cluster; vanR	30	gnl|BL_ORD_ID|190|hsp_num:0	1219
yourlocustag_1300870 hypothetical protein	Strict	230	204014	marA	100.0	3000263	protein homolog model	n/a	n/a	penam; cephalosporin; tetracycline antibiotic; fluoroquinolone antibiotic; penem; carbapenem; rifamycin antibiotic; phenicol antibiotic; cephamycin; triclosan; glycylcycline; monobactam	antibiotic efflux; reduced permeability to antibiotic	General Bacterial Porin with reduced permeability to beta-lactams; resistance-nodulation-cell division (RND) antibiotic efflux pump	29.92	gnl|BL_ORD_ID|946|hsp_num:0	1922
yourlocustag_912720 hypothetical protein	Strict	275	19631	AAC(6')-Ix	100.0	3002568	protein homolog model	n/a	n/a	aminoglycoside antibiotic	antibiotic inactivation	AAC(6')	29.45	gnl|BL_ORD_ID|1111|hsp_num:0	1939
yourlocustag_1683290 hypothetical protein	Strict	450	21557	aadA11	100.0	3002611	protein homolog model	n/a	n/a	aminoglycoside antibiotic	antibiotic inactivation	ANT(3'')	29.18	gnl|BL_ORD_ID|494|hsp_num:0	1772
yourlocustag_555210 hypothetical protein	Strict	550	211718	SHV-164	100.0	3001347	protein homolog model	n/a	n/a	penam; cephalosporin; carbapenem	antibiotic inactivation	SHV beta-lactamase	29.02	gnl|BL_ORD_ID|228|hsp_num:0	244
yourlocustag_1627590 exonuclease III	Strict	420	227126	mtrA	100.0	3000816	protein homolog model	n/a	n/a	penam; macrolide antibiotic	antibiotic efflux	resistance-nodulation-cell division (RND) antibiotic efflux pump	28.95	gnl|BL_ORD_ID|1429|hsp_num:0	1559
yourlocustag_378280 exonuclease III	Strict	420	227126	mtrA	100.0	3000816	protein homolog model	n/a	n/a	penam; macrolide antibiotic	antibiotic efflux	resistance-nodulation-cell division (RND) antibiotic efflux pump	28.95	gnl|BL_ORD_ID|1429|hsp_num:0	1559
yourlocustag_668610 putative metallo-hydrolase YflN	Strict	600	21557	THIN-B	100.0	3000851	protein homolog model	n/a	n/a	penam; cephalosporin; carbapenem	antibiotic inactivation	THIN-B beta-lactamase	28.48	gnl|BL_ORD_ID|544|hsp_num:0	1393
yourlocustag_665610 hypothetical protein	Strict	500	207866	APH(3')-IIIa	100.0	3002647	protein homolog model	n/a	n/a	aminoglycoside antibiotic	antibiotic inactivation	APH(3')	28.41	gnl|BL_ORD_ID|1570|hsp_num:0	1332
yourlocustag_1901400 hypothetical protein	Strict	420	23483	adeN	100.0	3000559	protein homolog model	n/a	n/a	cephalosporin; lincosamide antibiotic; macrolide antibiotic; diaminopyrimidine antibiotic; tetracycline antibiotic; fluoroquinolone antibiotic; phenicol antibiotic; penem; carbapenem; rifamycin antibiotic	antibiotic efflux	resistance-nodulation-cell division (RND) antibiotic efflux pump	27.65	gnl|BL_ORD_ID|1946|hsp_num:0	1880
yourlocustag_1085220 hypothetical protein	Strict	500	21557	CTX-M-155	100.0	3003163	protein homolog model	n/a	n/a	cephalosporin	antibiotic inactivation	CTX-M beta-lactamase	27.49	gnl|BL_ORD_ID|1895|hsp_num:0	31
yourlocustag_1515560 hypothetical protein	Strict	400	207866	PEDO-3	100.0	3003715	protein homolog model	n/a	n/a	carbapenem	antibiotic inactivation	subclass B1 PEDO beta-lactamase	27.43	gnl|BL_ORD_ID|567|hsp_num:0	2230
yourlocustag_1864750 hypothetical protein	Strict	400	21557	ErmW	100.0	3001306	protein homolog model	n/a	n/a	lincosamide antibiotic; streptogramin antibiotic; macrolide antibiotic	antibiotic target alteration	Erm 23S ribosomal RNA methyltransferase	27.33	gnl|BL_ORD_ID|2393|hsp_num:0	1714
yourlocustag_920950 Redox-sensing transcriptional repressor Rex	Strict	700	242534	CMY-70	100.0	3002083	protein homolog model	n/a	n/a	cephamycin	antibiotic inactivation	CMY beta-lactamase	27.3	gnl|BL_ORD_ID|989|hsp_num:0	64
yourlocustag_1395140 hypothetical protein	Strict	400	204014	IMP-4	100.0	3002195	protein homolog model	n/a	n/a	penam; cephalosporin; cephamycin; penem; carbapenem	antibiotic inactivation	IMP beta-lactamase	27.24	gnl|BL_ORD_ID|141|hsp_num:0	1179
yourlocustag_1597340 hypothetical protein	Strict	600	21557	vanHF	100.0	3002945	protein homolog model	n/a	n/a	glycopeptide antibiotic	antibiotic target alteration	glycopeptide resistance gene cluster; vanH	27.02	gnl|BL_ORD_ID|2283|hsp_num:0	1790
yourlocustag_1600860 hypothetical protein	Strict	500	246386	OXA-46	100.0	3001797	protein homolog model	n/a	n/a	penam; cephalosporin	antibiotic inactivation	OXA beta-lactamase	26.32	gnl|BL_ORD_ID|388|hsp_num:0	385
yourlocustag_1111740 hypothetical protein	Strict	400	211718	Erm(47)	100.0	3003908	protein homolog model	n/a	n/a	lincosamide antibiotic; streptogramin antibiotic; macrolide antibiotic	antibiotic target alteration	Erm 23S ribosomal RNA methyltransferase	26.02	gnl|BL_ORD_ID|1237|hsp_num:0	2387
yourlocustag_1195190 hypothetical protein	Strict	550	219422	R39	100.0	3003565	protein homolog model	n/a	n/a	penam	antibiotic inactivation	R39 beta-lactamase	25.99	gnl|BL_ORD_ID|1922|hsp_num:0	332
yourlocustag_1561110 hypothetical protein	Strict	500	207866	FomA	100.0	3000423	protein homolog model	n/a	n/a	fosfomycin	antibiotic inactivation	Fom phosphotransferase family	25.19	gnl|BL_ORD_ID|895|hsp_num:0	206
yourlocustag_1431220 hypothetical protein	Strict	500	238682	chrB	100.0	3001302	protein homolog model	n/a	n/a	lincosamide antibiotic; macrolide antibiotic	antibiotic target alteration	non-erm 23S ribosomal RNA methyltransferase (G748)	24.64	gnl|BL_ORD_ID|1751|hsp_num:0	305
yourlocustag_314140 hypothetical protein	Strict	700	223274	vanSN	100.0	3002940	protein homolog model	n/a	n/a	glycopeptide antibiotic	antibiotic target alteration	glycopeptide resistance gene cluster; vanS	24.45	gnl|BL_ORD_ID|2225|hsp_num:0	1033
yourlocustag_1245780 NMT1/THI5 like protein	Strict	950	223274	tcr3	100.0	3002893	protein homolog model	n/a	n/a	tetracycline antibiotic	antibiotic efflux	major facilitator superfamily (MFS) antibiotic efflux pump	24.22	gnl|BL_ORD_ID|2067|hsp_num:0	652
yourlocustag_768290 hypothetical protein	Strict	400	207866	ErmU	100.0	3001305	protein homolog model	n/a	n/a	lincosamide antibiotic; streptogramin antibiotic; macrolide antibiotic	antibiotic target alteration	Erm 23S ribosomal RNA methyltransferase	23.02	gnl|BL_ORD_ID|2216|hsp_num:0	356
yourlocustag_1225200 hypothetical protein	Strict	900	219422	hmrM	100.0	3003953	protein homolog model	n/a	n/a	fluoroquinolone antibiotic; acridine dye	antibiotic efflux	multidrug and toxic compound extrusion (MATE) transporter	22.63	gnl|BL_ORD_ID|608|hsp_num:0	2425
yourlocustag_1767610 hypothetical protein	Strict	400	211718	QnrB10	100.0	3002724	protein homolog model	n/a	n/a	fluoroquinolone antibiotic	antibiotic target protection	quinolone resistance protein (qnr)	22.12	gnl|BL_ORD_ID|1974|hsp_num:0	139
yourlocustag_98710 50S ribosomal protein L32	Strict	500	204014	chrB	100.0	3001302	protein homolog model	n/a	n/a	lincosamide antibiotic; macrolide antibiotic	antibiotic target alteration	non-erm 23S ribosomal RNA methyltransferase (G748)	21.79	gnl|BL_ORD_ID|1751|hsp_num:0	305
yourlocustag_1906400 SsrA-binding protein	Strict	500	207866	chrB	100.0	3001302	protein homolog model	n/a	n/a	lincosamide antibiotic; macrolide antibiotic	antibiotic target alteration	non-erm 23S ribosomal RNA methyltransferase (G748)	21.79	gnl|BL_ORD_ID|1751|hsp_num:0	305
yourlocustag_1441450 NADH-quinone oxidoreductase subunit B	Strict	550	207866	BEL-1	100.0	3002385	protein homolog model	n/a	n/a	penam; cephalosporin; monobactam	antibiotic inactivation	BEL beta-lactamase	21.2	gnl|BL_ORD_ID|845|hsp_num:0	1008
yourlocustag_1701230 hypothetical protein	Strict	400	207866	ErmS	100.0	3001304	protein homolog model	n/a	n/a	lincosamide antibiotic; streptogramin antibiotic; macrolide antibiotic	antibiotic target alteration	Erm 23S ribosomal RNA methyltransferase	20.69	gnl|BL_ORD_ID|2334|hsp_num:0	727
yourlocustag_1583030 hypothetical protein	Strict	525	211718	LEN-26	100.0	3002474	protein homolog model	n/a	n/a	penam; penem	antibiotic inactivation	LEN beta-lactamase	20.63	gnl|BL_ORD_ID|2088|hsp_num:0	2333
yourlocustag_1170180 hypothetical protein	Strict	1000	230978	MCR-3	100.0	3004139	protein homolog model	n/a	n/a	peptide antibiotic	antibiotic target alteration	MCR phosphoethanolamine transferase	19.04	gnl|BL_ORD_ID|2137|hsp_num:0	2795
yourlocustag_1330000 NADP-reducing hydrogenase subunit HndC	Strict	2100	23483	adeG	100.0	3000778	protein homolog model	n/a	n/a	tetracycline antibiotic; fluoroquinolone antibiotic	antibiotic efflux	resistance-nodulation-cell division (RND) antibiotic efflux pump	18.97	gnl|BL_ORD_ID|171|hsp_num:0	1226
yourlocustag_1710190 hypothetical protein	Strict	420	192458	adeN	100.0	3000559	protein homolog model	n/a	n/a	cephalosporin; lincosamide antibiotic; macrolide antibiotic; diaminopyrimidine antibiotic; tetracycline antibiotic; fluoroquinolone antibiotic; phenicol antibiotic; penem; carbapenem; rifamycin antibiotic	antibiotic efflux	resistance-nodulation-cell division (RND) antibiotic efflux pump	18.43	gnl|BL_ORD_ID|1946|hsp_num:0	1880
yourlocustag_1334910 hypothetical protein	Strict	700	242534	oleD	100.0	3000865	protein homolog model	n/a	n/a	macrolide antibiotic	antibiotic inactivation	ole glycosyltransferase	18.31	gnl|BL_ORD_ID|2395|hsp_num:0	1367
yourlocustag_1381790 hypothetical protein	Strict	500	204014	OXA-45	100.0	3001794	protein homolog model	n/a	n/a	penam; cephalosporin	antibiotic inactivation	OXA beta-lactamase	18.18	gnl|BL_ORD_ID|1365|hsp_num:0	28
yourlocustag_1335660 hypothetical protein	Strict	450	200162	Chryseobacterium meningosepticum BlaB	100.0	3000579	protein homolog model	n/a	n/a	penam; carbapenem	antibiotic inactivation	BlaB beta-lactamase	18.15	gnl|BL_ORD_ID|713|hsp_num:0	237
yourlocustag_1655770 hypothetical protein	Strict	450	19631	tsnR	100.0	3003060	protein homolog model	n/a	n/a	peptide antibiotic	antibiotic target alteration	non-erm 23S ribosomal RNA methyltransferase (A1067)	18.15	gnl|BL_ORD_ID|2361|hsp_num:0	49
yourlocustag_745840 hypothetical protein	Strict	450	19631	aadA14	100.0	3002614	protein homolog model	n/a	n/a	aminoglycoside antibiotic	antibiotic inactivation	ANT(3'')	18.01	gnl|BL_ORD_ID|752|hsp_num:0	1839
yourlocustag_1672950 hypothetical protein	Strict	400	19631	EBR-1 beta-lactamase	100.0	3000842	protein homolog model	n/a	n/a	penam; cephalosporin; carbapenem	antibiotic inactivation	EBR beta-lactamase	17.87	gnl|BL_ORD_ID|1201|hsp_num:0	1119
yourlocustag_1382630 prephenate dehydrogenase	Strict	1300	227126	mdtO	100.0	3003549	protein homolog model	n/a	n/a	nucleoside antibiotic; acridine dye	antibiotic efflux	major facilitator superfamily (MFS) antibiotic efflux pump	17.86	gnl|BL_ORD_ID|1382|hsp_num:0	2056
yourlocustag_1532900 hypothetical protein	Strict	400	211718	ErmS	100.0	3001304	protein homolog model	n/a	n/a	lincosamide antibiotic; streptogramin antibiotic; macrolide antibiotic	antibiotic target alteration	Erm 23S ribosomal RNA methyltransferase	17.55	gnl|BL_ORD_ID|2334|hsp_num:0	727
yourlocustag_1457020 hypothetical protein	Strict	500	238682	APH(3')-IIa	100.0	3002644	protein homolog model	n/a	n/a	aminoglycoside antibiotic	antibiotic inactivation	APH(3')	17.42	gnl|BL_ORD_ID|1427|hsp_num:0	2114
yourlocustag_1106560 hypothetical protein	Strict	500	204014	APH(3'')-Ia	100.0	3002638	protein homolog model	n/a	n/a	aminoglycoside antibiotic	antibiotic inactivation	APH(3'')	17.28	gnl|BL_ORD_ID|947|hsp_num:0	1923
yourlocustag_1184690 hypothetical protein	Strict	500	204014	APH(3')-Va	100.0	3002649	protein homolog model	n/a	n/a	aminoglycoside antibiotic	antibiotic inactivation	APH(3')	17.16	gnl|BL_ORD_ID|1891|hsp_num:0	38
yourlocustag_1783560 hypothetical protein	Strict	650	204014	vanL	100.0	3002910	protein homolog model	n/a	n/a	glycopeptide antibiotic	antibiotic target alteration	van ligase; glycopeptide resistance gene cluster	16.91	gnl|BL_ORD_ID|9|hsp_num:0	349
yourlocustag_1609850 hypothetical protein	Strict	850	246386	opmE	100.0	3003700	protein homolog model	n/a	n/a	phenicol antibiotic; macrolide antibiotic; diaminopyrimidine antibiotic; tetracycline antibiotic; acridine dye; carbapenem	antibiotic efflux	resistance-nodulation-cell division (RND) antibiotic efflux pump	16.5	gnl|BL_ORD_ID|558|hsp_num:0	2213
yourlocustag_1907070 hypothetical protein	Strict	500	19631	OXA-360	100.0	3001547	protein homolog model	n/a	n/a	penam; cephalosporin	antibiotic inactivation	OXA beta-lactamase	15.94	gnl|BL_ORD_ID|2358|hsp_num:0	1169
yourlocustag_1507580 Methionine aminopeptidase 1	Strict	550	19631	VCC-1	100.0	3003713	protein homolog model	n/a	n/a	penam; monobactam; carbapenem	antibiotic inactivation	VCC beta-lactamase	15.85	gnl|BL_ORD_ID|721|hsp_num:0	2227
yourlocustag_1359630 hypothetical protein	Strict	500	204014	OXA-97	100.0	3001647	protein homolog model	n/a	n/a	penam; cephalosporin	antibiotic inactivation	OXA beta-lactamase	15.71	gnl|BL_ORD_ID|317|hsp_num:0	1764
yourlocustag_546800 hypothetical protein	Strict	1300	238682	mdtO	100.0	3003549	protein homolog model	n/a	n/a	nucleoside antibiotic; acridine dye	antibiotic efflux	major facilitator superfamily (MFS) antibiotic efflux pump	15.67	gnl|BL_ORD_ID|1382|hsp_num:0	2056
yourlocustag_1912410 hypothetical protein	Strict	1000	219422	lsaA	100.0	3000300	protein homolog model	n/a	n/a	pleuromutilin antibiotic; lincosamide antibiotic; streptogramin antibiotic	antibiotic efflux	ATP-binding cassette (ABC) antibiotic efflux pump	15.66	gnl|BL_ORD_ID|2372|hsp_num:0	1298
yourlocustag_1031300 hypothetical protein	Strict	500	19631	APH(3')-Ib	100.0	3002642	protein homolog model	n/a	n/a	aminoglycoside antibiotic	antibiotic inactivation	APH(3')	15.5	gnl|BL_ORD_ID|961|hsp_num:0	835
yourlocustag_1107470 hypothetical protein	Strict	1000	219422	cmlA5	100.0	3002695	protein homolog model	n/a	n/a	phenicol antibiotic	antibiotic efflux	major facilitator superfamily (MFS) antibiotic efflux pump	15.27	gnl|BL_ORD_ID|227|hsp_num:0	245
yourlocustag_925220 hypothetical protein	Strict	500	192458	APH(3')-Ib	100.0	3002642	protein homolog model	n/a	n/a	aminoglycoside antibiotic	antibiotic inactivation	APH(3')	14.76	gnl|BL_ORD_ID|961|hsp_num:0	835
yourlocustag_490490 hypothetical protein	Strict	800	21557	mefA	100.0	3000615	protein homolog model	n/a	n/a	macrolide antibiotic	antibiotic efflux	major facilitator superfamily (MFS) antibiotic efflux pump	14.57	gnl|BL_ORD_ID|462|hsp_num:0	1976
yourlocustag_132140 hypothetical protein	Strict	800	207866	APH(4)-Ib	100.0	3002656	protein homolog model	n/a	n/a	aminoglycoside antibiotic	antibiotic inactivation	APH(4)	14.52	gnl|BL_ORD_ID|1503|hsp_num:0	1681
yourlocustag_1558810 formate dehydrogenase accessory protein	Strict	500	19631	OXY-2-2	100.0	3002397	protein homolog model	n/a	n/a	penam; cephalosporin; monobactam	antibiotic inactivation	OXY beta-lactamase	14.48	gnl|BL_ORD_ID|525|hsp_num:0	52
yourlocustag_1453650 hypothetical protein	Strict	1000	223274	PmrC	100.0	3003576	protein homolog model	n/a	n/a	peptide antibiotic	antibiotic target alteration	pmr phosphoethanolamine transferase	14.26	gnl|BL_ORD_ID|2074|hsp_num:0	516
yourlocustag_1104940 hypothetical protein	Strict	400	204014	Erm(36)	100.0	3000605	protein homolog model	n/a	n/a	macrolide antibiotic; lincosamide antibiotic; streptogramin antibiotic	antibiotic target alteration	Erm 23S ribosomal RNA methyltransferase	14.23	gnl|BL_ORD_ID|1473|hsp_num:0	888
yourlocustag_1914130 hypothetical protein	Strict	500	19631	PER-5	100.0	3002367	protein homolog model	n/a	n/a	penam; cephalosporin; monobactam; penem; carbapenem	antibiotic inactivation	PER beta-lactamase	13.64	gnl|BL_ORD_ID|887|hsp_num:0	1534
yourlocustag_1088340 hypothetical protein	Strict	500	200162	Rhodobacter sphaeroides ampC beta-lactamase	100.0	3004291	protein homolog model	n/a	n/a	penam; cephalosporin	antibiotic inactivation	ampC-type beta-lactamase	13.42	gnl|BL_ORD_ID|482|hsp_num:0	2844
yourlocustag_1184190 hypothetical protein	Strict	890	204014	OprA	100.0	3003039	protein homolog model	n/a	n/a	tetracycline antibiotic; aminoglycoside antibiotic; macrolide antibiotic; fluoroquinolone antibiotic; carbapenem	antibiotic efflux	resistance-nodulation-cell division (RND) antibiotic efflux pump	11.99	gnl|BL_ORD_ID|901|hsp_num:0	1570
yourlocustag_203840 hypothetical protein	Strict	300	188606	AAC(3)-Xa	100.0	3002544	protein homolog model	n/a	n/a	aminoglycoside antibiotic	antibiotic inactivation	AAC(3)	11.97	gnl|BL_ORD_ID|801|hsp_num:0	1483
yourlocustag_1003360 hypothetical protein	Strict	1150	211718	blaR1	100.0	3000217	protein homolog model	n/a	n/a	penam	antibiotic inactivation	blaZ beta-lactamase	11.56	gnl|BL_ORD_ID|2133|hsp_num:0	2063
yourlocustag_1445580 hypothetical protein	Strict	700	19631	FOX-2	100.0	3002156	protein homolog model	n/a	n/a	cephalosporin; cephamycin	antibiotic inactivation	FOX beta-lactamase	11.52	gnl|BL_ORD_ID|1668|hsp_num:0	764
yourlocustag_1127150 hypothetical protein	Strict	1900	230978	acrD	100.0	3000491	protein homolog model	n/a	n/a	aminoglycoside antibiotic	antibiotic efflux	resistance-nodulation-cell division (RND) antibiotic efflux pump	10.41	gnl|BL_ORD_ID|2176|hsp_num:0	1427
yourlocustag_1673900 30S ribosomal protein S7	Strict	750	192458	LRA-18	100.0	3002492	protein homolog model	n/a	n/a	penam; cephalosporin	antibiotic inactivation	class C LRA beta-lactamase	10.36	gnl|BL_ORD_ID|2188|hsp_num:0	739
yourlocustag_1409510 hypothetical protein	Strict	1200	223274	tetW	100.0	3000194	protein homolog model	n/a	n/a	tetracycline antibiotic	antibiotic target protection	tetracycline-resistant ribosomal protection protein	10.17	gnl|BL_ORD_ID|392|hsp_num:0	389
yourlocustag_1674950 hypothetical protein	Strict	800	19631	mef(B)	100.0	3003107	protein homolog model	n/a	n/a	macrolide antibiotic	antibiotic efflux	major facilitator superfamily (MFS) antibiotic efflux pump	10.02	gnl|BL_ORD_ID|114|hsp_num:0	1198
yourlocustag_257770 hypothetical protein	Strict	950	204014	adeK	100.0	3000782	protein homolog model	n/a	n/a	cephalosporin; lincosamide antibiotic; macrolide antibiotic; diaminopyrimidine antibiotic; tetracycline antibiotic; fluoroquinolone antibiotic; phenicol antibiotic; penem; carbapenem; rifamycin antibiotic	antibiotic efflux	resistance-nodulation-cell division (RND) antibiotic efflux pump	9.92	gnl|BL_ORD_ID|1842|hsp_num:0	1664
yourlocustag_803730 NAD(P)-specific glutamate dehydrogenase	Strict	1200	207866	arnA	100.0	3002985	protein homolog model	n/a	n/a	peptide antibiotic	antibiotic target alteration	pmr phosphoethanolamine transferase	9.82	gnl|BL_ORD_ID|2150|hsp_num:0	1643
yourlocustag_1211370 hypothetical protein	Strict	1280	207866	macB	100.0	3000535	protein homolog model	n/a	n/a	macrolide antibiotic	antibiotic efflux	ATP-binding cassette (ABC) antibiotic efflux pump	9.78	gnl|BL_ORD_ID|1212|hsp_num:0	487
yourlocustag_633670 N-(5'-phosphoribosyl)anthranilate isomerase	Strict	1650	230978	Listeria monocytogenes mprF	100.0	3003770	protein homolog model	n/a	n/a	peptide antibiotic	antibiotic target alteration	defensin resistant mprF	9.71	gnl|BL_ORD_ID|244|hsp_num:0	2279
yourlocustag_219280 GDP-mannose 4,6-dehydratase	Strict	990	19631	qacA	100.0	3003046	protein homolog model	n/a	n/a	fluoroquinolone antibiotic	antibiotic efflux	major facilitator superfamily (MFS) antibiotic efflux pump	8.95	gnl|BL_ORD_ID|206|hsp_num:0	372
yourlocustag_1533840 Transposase DDE domain protein	Strict	1750	23483	amrB	100.0	3002983	protein homolog model	n/a	n/a	aminoglycoside antibiotic	antibiotic efflux	resistance-nodulation-cell division (RND) antibiotic efflux pump	8.82	gnl|BL_ORD_ID|1776|hsp_num:0	476
yourlocustag_1368440 hypothetical protein	Strict	1300	204014	mdtO	100.0	3003549	protein homolog model	n/a	n/a	nucleoside antibiotic; acridine dye	antibiotic efflux	major facilitator superfamily (MFS) antibiotic efflux pump	8.35	gnl|BL_ORD_ID|1382|hsp_num:0	2056
yourlocustag_1275770 hypothetical protein	Strict	1900	227126	acrB	100.0	3000216	protein homolog model	n/a	n/a	penam; cephalosporin; phenicol antibiotic; fluoroquinolone antibiotic; triclosan; glycylcycline; tetracycline antibiotic; rifamycin antibiotic	antibiotic efflux	resistance-nodulation-cell division (RND) antibiotic efflux pump	8.2	gnl|BL_ORD_ID|1038|hsp_num:0	1104
yourlocustag_1529280 hypothetical protein	Strict	650	188606	mexP	100.0	3003698	protein homolog model	n/a	n/a	phenicol antibiotic; macrolide antibiotic; diaminopyrimidine antibiotic; tetracycline antibiotic; acridine dye; carbapenem	antibiotic efflux	resistance-nodulation-cell division (RND) antibiotic efflux pump	8.05	gnl|BL_ORD_ID|560|hsp_num:0	2211
yourlocustag_1913890 hypothetical protein	Strict	1280	211718	macB	100.0	3000535	protein homolog model	n/a	n/a	macrolide antibiotic	antibiotic efflux	ATP-binding cassette (ABC) antibiotic efflux pump	7.92	gnl|BL_ORD_ID|1212|hsp_num:0	487
yourlocustag_539100 hypothetical protein	Strict	700	204014	cmlv	100.0	3002700	protein homolog model	n/a	n/a	phenicol antibiotic	antibiotic inactivation	chloramphenicol phosphotransferase	7.8	gnl|BL_ORD_ID|1998|hsp_num:0	703
yourlocustag_1698980 hypothetical protein	Strict	1050	223274	facT	100.0	3001313	protein homolog model	n/a	n/a	elfamycin antibiotic	antibiotic efflux	major facilitator superfamily (MFS) antibiotic efflux pump	7.69	gnl|BL_ORD_ID|1525|hsp_num:0	1469
yourlocustag_598000 hypothetical protein	Strict	950	219422	tcr3	100.0	3002893	protein homolog model	n/a	n/a	tetracycline antibiotic	antibiotic efflux	major facilitator superfamily (MFS) antibiotic efflux pump	7.62	gnl|BL_ORD_ID|2067|hsp_num:0	652
yourlocustag_1641500 hypothetical protein	Strict	730	200162	tet(G)	100.0	3000174	protein homolog model	n/a	n/a	tetracycline antibiotic	antibiotic efflux	major facilitator superfamily (MFS) antibiotic efflux pump	7.42	gnl|BL_ORD_ID|1790|hsp_num:0	957
yourlocustag_1797730 hypothetical protein	Strict	2000	21557	Staphylococcus mupA conferring resistance to mupirocin	100.0	3000521	protein homolog model	n/a	n/a	mupirocin	antibiotic target alteration	antibiotic resistant isoleucyl-tRNA synthetase (ileS)	7.23	gnl|BL_ORD_ID|241|hsp_num:0	2270
yourlocustag_1431540 hypothetical protein	Strict	1800	219422	mdtC	100.0	3000794	protein homolog model	n/a	n/a	aminocoumarin antibiotic	antibiotic efflux	resistance-nodulation-cell division (RND) antibiotic efflux pump	7.12	gnl|BL_ORD_ID|1536|hsp_num:0	1315
yourlocustag_1910820 hypothetical protein	Strict	1800	223274	mdtB	100.0	3000793	protein homolog model	n/a	n/a	aminocoumarin antibiotic	antibiotic efflux	resistance-nodulation-cell division (RND) antibiotic efflux pump	6.83	gnl|BL_ORD_ID|782|hsp_num:0	820
yourlocustag_619680 aspartate aminotransferase	Strict	1650	204014	Brucella suis mprF	100.0	3003772	protein homolog model	n/a	n/a	peptide antibiotic	antibiotic target alteration	defensin resistant mprF	6.59	gnl|BL_ORD_ID|1375|hsp_num:0	2281
yourlocustag_1687690 hypothetical protein	Strict	2070	21557	smeE	100.0	3003056	protein homolog model	n/a	n/a	macrolide antibiotic; tetracycline antibiotic; fluoroquinolone antibiotic; phenicol antibiotic	antibiotic efflux	resistance-nodulation-cell division (RND) antibiotic efflux pump	6.25	gnl|BL_ORD_ID|1623|hsp_num:0	876
yourlocustag_541190 50S ribosomal protein L35	Strict	1900	207866	MuxB	100.0	3004074	protein homolog model	n/a	n/a	monobactam; aminocoumarin antibiotic; macrolide antibiotic; tetracycline antibiotic	antibiotic efflux	resistance-nodulation-cell division (RND) antibiotic efflux pump	6.23	gnl|BL_ORD_ID|742|hsp_num:0	2718
yourlocustag_1390600 hypothetical protein	Strict	2000	21557	Staphylococcus mupB conferring resistance to mupirocin	100.0	3000510	protein homolog model	n/a	n/a	mupirocin	antibiotic target alteration	antibiotic resistant isoleucyl-tRNA synthetase (ileS)	6.2	gnl|BL_ORD_ID|240|hsp_num:0	2271
yourlocustag_327410 hypothetical protein	Strict	1800	211718	mexY	100.0	3003033	protein homolog model	n/a	n/a	penam; aminoglycoside antibiotic; cephalosporin; fluoroquinolone antibiotic; acridine dye; carbapenem; cephamycin; macrolide antibiotic; tetracycline antibiotic; phenicol antibiotic	antibiotic efflux	resistance-nodulation-cell division (RND) antibiotic efflux pump	6.12	gnl|BL_ORD_ID|355|hsp_num:0	1786
yourlocustag_1918840 GDP-mannose 4,6-dehydratase	Strict	1800	211718	mdtC	100.0	3000794	protein homolog model	n/a	n/a	aminocoumarin antibiotic	antibiotic efflux	resistance-nodulation-cell division (RND) antibiotic efflux pump	6.05	gnl|BL_ORD_ID|1536|hsp_num:0	1315
yourlocustag_1029700 hypothetical protein	Strict	1900	204014	MexK	100.0	3003693	protein homolog model	n/a	n/a	macrolide antibiotic; triclosan; tetracycline antibiotic	antibiotic efflux	resistance-nodulation-cell division (RND) antibiotic efflux pump	6.05	gnl|BL_ORD_ID|411|hsp_num:0	2206
yourlocustag_1866410 hypothetical protein	Strict	1700	207866	LpeB	100.0	3004100	protein homolog model	n/a	n/a	macrolide antibiotic	antibiotic efflux	resistance-nodulation-cell division (RND) antibiotic efflux pump	5.92	gnl|BL_ORD_ID|1463|hsp_num:0	2759
yourlocustag_1581710 hypothetical protein	Strict	2000	211718	Staphylococcus mupB conferring resistance to mupirocin	100.0	3000510	protein homolog model	n/a	n/a	mupirocin	antibiotic target alteration	antibiotic resistant isoleucyl-tRNA synthetase (ileS)	5.52	gnl|BL_ORD_ID|240|hsp_num:0	2271
yourlocustag_1662120 hypothetical protein	Strict	2000	204014	Staphylococcus mupB conferring resistance to mupirocin	100.0	3000510	protein homolog model	n/a	n/a	mupirocin	antibiotic target alteration	antibiotic resistant isoleucyl-tRNA synthetase (ileS)	4.55	gnl|BL_ORD_ID|240|hsp_num:0	2271
yourlocustag_1912520 4-hydroxy-tetrahydrodipicolinate reductase	Strict	1650	200162	Streptococcus agalactiae mprF	100.0	3003774	protein homolog model	n/a	n/a	peptide antibiotic	antibiotic target alteration	defensin resistant mprF	3.9	gnl|BL_ORD_ID|1377|hsp_num:0	2283
yourlocustag_1152020 hypothetical protein	Strict	2070	200162	smeE	100.0	3003056	protein homolog model	n/a	n/a	macrolide antibiotic; tetracycline antibiotic; fluoroquinolone antibiotic; phenicol antibiotic	antibiotic efflux	resistance-nodulation-cell division (RND) antibiotic efflux pump	3.85	gnl|BL_ORD_ID|1623|hsp_num:0	876
yourlocustag_1923630 nicotinate phosphoribosyltransferase	Strict	2200	19631	rpoB2	100.0	3000501	protein homolog model	n/a	n/a	peptide antibiotic; rifamycin antibiotic	antibiotic target replacement; antibiotic target alteration	rifamycin-resistant beta-subunit of RNA polymerase (rpoB)	3.53	gnl|BL_ORD_ID|2037|hsp_num:0	2831
yourlocustag_293890 hypothetical protein	Strict	1900	188606	mexN	100.0	3003705	protein homolog model	n/a	n/a	phenicol antibiotic	antibiotic efflux	resistance-nodulation-cell division (RND) antibiotic efflux pump	3.38	gnl|BL_ORD_ID|561|hsp_num:0	2217
